# Supplementary material for: Clinical Workflow of Cone Beam Computer Tomography-Based Daily Online Adaptive Radiotherapy with Offline Magnetic Resonance Guidance: The Modular Adaptive Radiotherapy System (MARS)
Source: Cancers (Basel). 2024 Mar 19;16(6):1210. doi: 10.3390/cancers16061210 (PMC10969008; doi:10.3390/cancers16061210)
Supplement: Supplementary file 1 [file cancers-16-01210-s001.zip]

Archive with 1 entries (1 files):
- cancers-2874051-supplementary.pdf
